# Supplementary material for: An A2 β-casein infant formula with high sn-2 palmitate and casein phosphopeptides supports adequate growth, improved stool consistency, and bone strength in healthy, term Chinese infants: a randomized, double-blind, controlled clinical trial
Source: Front Nutr. 2024 Aug 14;11:1442584. doi: 10.3389/fnut.2024.1442584 (PMC11351578; doi:10.3389/fnut.2024.1442584)
Supplement: Supplementary file 1 [file Table_1.xlsx]

## Sheet: STable 1
Supplemental Table 1. Inclusion and exclusion criteria.
Inclusion criteria
•	30±3 days of age at enrollment (day of birth is considered Day 0).
•	For Investigational (Group 1) and Control (Group 2) groups: Exclusively formula-fed or partially formula-fed (formula intake >600 ml/day) for at least three days prior to randomization.
•	For Human Milk group (Group 3): Exclusively fed human milk for at least seven days prior to enrollment.
•	Singleton birth.
•	Gestational age of 37-42 weeks (36 weeks and six days is considered 36 weeks of gestational age).
•	Birth weight of 2500g to 4000g.
•	Signed informed consent obtained for infant’s participation in the study.
•	Parent or guardian of infant agrees not to enroll infant in another interventional clinical research study while participating in this study.
Exclusion criteria
•	History of underlying metabolic or chronic disease; congenital malformation; or any other condition which, in the opinion of the investigator, is likely to interfere with the ability of the infant to ingest food, the normal growth and development of the infant, or the evaluation of the infant.
•	Evidence of feeding difficulties or formula intolerance, such as vomiting or poor intake, at time of randomization (at investigator discretion).
•	Weight at Visit 1 of <95% of birth weight [(weight at Visit 1÷birth weight) x 100 <95%].
•	Immunocompromisation (according to a doctor’s diagnosis of immunodeficiency such as combined immunodeficiency (CID), DiGeorge syndrome, Wiskott-Aldrich syndrome, severe congenital neutropenia (SCN), secondary immunodeficiencies linked to HIV infection, Down syndrome, etc.).
•	Known head/brain disease/injury such as microcephaly, macrocephaly, or others.
•	Participation in another clinical trial.
•	Known or increased risk of cow’s milk allergy and/or lactose intolerance (i.e., one of the biological parents and/or siblings has been diagnosed with cow’s milk allergy, asthma, hay fever, etc.).
•	Infant's mother experienced gestational diabetes.
•	Use of antibiotics and/or systemic corticosteroid usage during or within the past two weeks of screening.

## Sheet: STable2
Supplemental Table 2. Baseline characteristics of infants who participated in the study. 1
Continuous Variables		Investigational (Group 1) n=60			Control (Group 2) n=60			Human Milk (Group 3) n=60			Group Difference p-value
											1 vs. 2	1 vs. 3	2 vs. 3
Mean ± standard deviation - Group differences evaluated using analysis of variance
Age at enrollment (days)		31.67±0.97			31.58±1.09			31.83±0.99			0.655	0.372	0.181
Birth weight (kg)		3.40±0.39			3.33±0.40			3.31±0.40			0.354	0.215	0.754
Body length at birth (cm)		50.02±0.77			49.88±0.81			49.82±0.85			0.317	0.161	0.686
Apgar score 2		10.00±0.00			10.00±0.00			10.00±0.00			NA	NA	NA
Median (1st quartile, 3rd quartile) - Group differences evaluated using Kruskal-Wallis test
Continuous Variables		Investigational (Group 1)			Control (Group 2)			Human Milk (Group 3)			Group Difference p-value
		Med	1Q	3Q	Med	1Q	3Q	Med	1Q	3Q	1 vs. 2	1 vs. 3	2 vs. 3
Head circumference at birth (cm)		34	34	35	34	34	35	34	34	35	0.247	0.89	0.29
Gestational age (weeks)		39	38	39	39	38	39	39	38	39	0.421	0.839	0.336
Daily formula intake (ml)		660	640	720	640	630	720	0	0	0	0.17	NA	NA
Frequency (%) - Group differences evaluated using Chi-square/Fisher’s exact test
Categorical Variables		Investigational (Group 1)			Control (Group 2)			Human Milk (Group 3)			Group Difference p-value
		Count	% of group		Count	% of group		Count	% of group		1 vs. 2	1 vs. 3	2 vs. 3
Ethnicity (Han)		60	1		60	1		60	1		NA	NA	NA
Sex:											1	1	1
	Male	30	0.5		30	0.5		30	0.5
	Female	30	0.5		30	0.5		30	0.5
Delivery Mode:											0.462	0.851	0.268
	Vaginal	31	0.5167		36	0.6		38	0.6333
	Cesarean	29	0.4833		24	0.4		22	0.3667
Primary caregiver:											NA	0.496	0.496
	Mother	60	1		60	1		58	0.9667
	Father	0	0		0	0		0	0
	Grandparent(s)	0	0		0	0		0	0
	Babysitter	0	0		0	0		2	0.0333
Feeding type before enrollment:											0.462	NA	NA
	Human milk only	0	0		0	0		60	1
	Formula only	29	0.4833		24	0.2667		0	0
	Combination	31	0.5167		36	0.7333		0	0
	Other liquid	0	0		0	0		0	0
Formula brand used before enrollment:											NA	NA	NA
	A2	3	0.05		7	0.1167
	Abbott	1	0.0167		0	0
	Aptamil	15	0.25		9	0.15
	Arla	0	0		1	0.0167
	Ausnutria	3	0.05		0	0
	Biostime	6	0.1		5	0.0833
	Beingmate	2	0.0333		1	0.0167
	Feihe	5	0.0833		10	0.1667
	Friso Prestige	5	0.0833		1	0.0167
	Frisolac Prestige	1	0.0167		2	0.0333
	Icero	1	0.0167		0	0
	Junlebao	2	0.0333		1	0.0167
	Kabrita	2	0.0333		2	0.0333
	Mead Johnson	1	0.0167		5	0.8333
	Synutra	1	0.0167		0	0
	Taizile	0	0		1	0.0167
	Wyeth	6	0.1		8	0.1333
	Yahiean	0	0		1	0.0167
	Yili	3	0.05		3	0.05
	Unknown (sheep milk)	3	0.05		3	0.05
	Formula contains prebiotic	58	0.9667		58	0.9667					1	NA	NA
	Formula contains probiotic	57	0.9661		56	0.9333					0.679	NA	NA
1 Significance level for multiple comparisons was 0.05/3=0.017 with Bonferroni adjustment.
2 Apgar Score, a measure of the physical condition of a newborn infant. It is obtained by adding points (2, 1, or 0) for heart rate, respiratory effort, muscle tone, response to stimulation, and skin coloration; a score of ten represents the best possible condition.

## Sheet: STable3
Supplemental Table 3. Parental demographic information and medical history. 1
Parents		Continuous Variables		Investigational (Group 1)			Control (Group 2)			Human Milk (Group 3)			Group Difference p-value
													1 vs. 2	1 vs. 3	2 vs. 3
Mean ± standard deviation - Group differences evaluated using analysis of variance
Mothers		Age (years)		31.18±4.35			31.53±4.44			30.62±4.44			0.665	0.483	0.257
	G1 (n=60)	Height (m)		160.50±5.12			159.67±3.82			161.08±4.58			0.316	0.489	0.091
	G2 (n=60)	Weight (kg)		59.93±6.02			59.08±7.95			59.59±8.21			0.537	0.807	0.709
	G3 (n=60)	BMI (kg/m2)		23.27±2.21			23.15±2.79			22.95±2.89			0.803	0.511	0.683
Fathers		Age (years)		32.97±4.75			33.92±5.39			32.38±4.95			0.303	0.527	0.097
	G1 (n=60)	Height (m)		173.39±6.45			173.13±4.30			173.47±5.22			0.793	0.939	0.735
	G2 (n=60)	Weight (kg)		73.32±11.01			74.03±10.76			73.97±10.43			0.715	0.741	0.973
	G3 (n=60)	BMI (kg/m2)		24.36±3.16			24.68±3.27			24.53±2.78			0.561	0.759	0.783
Median (1st quartile, 3rd quartile) - Group differences evaluated using Kruskal-Wallis test
Parents		Continuous Variables		Investigational (Group 1)			Control (Group 2)			Human Milk (Group 3)			Group Difference p-value
				Med	1Q	3Q	Med	1Q	3Q	Med	1Q	3Q	1 vs. 2	1 vs. 3	2 vs. 3
Mothers		Number of pregnancies		1	1	2	2	1	2	1	1	2	0.35	0.995	0.334
	G1 (n=60)	Number of deliveries		1	1	2	2	1	2	1	1	2	0.439	0.995	0.424
	G2 (n=60)	Alcohol per week (ml)		0	NA	NA	0	NA	NA	0	NA	NA	NA	NA	NA
	G3 (n=60)	Cigarettes per week		0	NA	NA	0	NA	NA	0	NA	NA	NA	NA	NA
		Cigarettes per year		0	NA	NA	0	NA	NA	0	NA	NA	NA	NA	NA
Fathers		Alcohol per week (ml)		700 2	NA	NA	50, 500, 1500 3	NA	NA	NA	NA	NA	NA	NA	NA
	G1 (n=60)
	G2 (n=60)	Cigarettes per week		70	14	105	85	40	120	38	20	90	0.479	0.688	0.196
	G3 (n=60)	Cigarettes per year		3650	730	5475	4225	2080	5760	1955	960	3910	0.459	0.6	0.175
Frequency (%) - Group differences evaluated using Chi-square/Fisher’s exact test
Parents		Categorical Variables		Investigational (Group 1)			Control (Group 2)			Human Milk (Group 3)			Group Difference p-value
				Count	% of group		Count	% of group		Count	% of group		1 vs. 2	1 vs. 3	2 vs. 3
Mothers		Ethnicity (Han)		60	1		60	1		59	0.9833		NA	1	1
	G1 (n=60)	Education:											0.366	0.166	0.224
	G2 (n=60)		Below high school	7	0.1167		12	0.2		5	0.0833
	G3 (n=60)		High school	13	0.2167		9	0.15		5	0.0833
			Technical school	16	0.2667		21	0.35		24	0.4
			Bachelor’s degree	23	0.3833		16	0.2667		23	0.3833
			Master’s degree	1	0.0167		2	0.0333		3	0.05
			PhD	0	0		0	0		0	0
		DHA supplement during the last 12 weeks of pregnancy (≥1 time/week)		7	0.1167		4	0.0667		9	0.15		0.529	0.789	0.239
		Vitamin supplement during the last 12 weeks of pregnancy (≥1 time/week)		29	0.4833		30	0.5		28	0.4667		1	1	0.855
		Current alcohol drinker		0	0		0	0		0	0		NA	NA	NA
		Previous smoker		0	0		0	0		0	0		NA	NA	NA
		Current smoker		0	0		0	0		0	0		NA	NA	NA
		Medical history:											NA	NA	NA
			Diabetes	0	0		0	0		0	0
			Kidney disease	0	0		0	0		0	0		NA	NA	NA
			Liver disease	0	0		0	0		0	0		NA	NA	NA
			Heart disease	0	0		0	0		0	0		NA	NA	NA
			Lung disease	0	0		0	0		0	0		NA	NA	NA
			Hypertension	0	0		0	0		0	0		NA	NA	NA
			Pelvic Floor dysfunction	0	0		0	0		0	0		NA	NA	NA
			Abdominal operation	0	0		0	0		0	0		NA	NA	NA
			Depression	0	0		0	0		0	0		NA	NA	NA
			Anxiety	0	0		0	0		0	0		NA	NA	NA
			Gastrointestinal disease	0	0		0	0		0	0		NA	NA	NA
Fathers		Ethnicity (Han)		60	1		60	1		59	0.9833		NA	1	1
	G1 (n=60)	Education:											0.621	0.413	0.121
	G2 (n=60)		Below high school	7	0.1167		11	0.1833		5	0.0833
	G3 (n=60)		High school	14	0.2333		14	0.2333		7	0.1167
			Technical school	18	0.3		17	0.2833		24	0.4
			Bachelor’s degree	20	0.3333		15	0.25		22	0.3667
			Master’s degree	1	0.0167		3	0.05		2	0.0333
			PhD	0	0		0	0		0	0
		Current alcohol drinker		1	0.0167		3	0.05		0	0		0.619	1	0.244
		Previous smoker		11	0.1833		10	0.1667		12	0.2		1	1	0.814
		Current smoker		10	0.1667		10	0.1667		11	0.1833		1	1	NA
		Medical history:											NA	NA	NA
			Diabetes	0	0		0	0		0	0
			Kidney disease	0	0		0	0		0	0		NA	NA	NA
			Liver disease	0	0		1	0.0167		0	0		1	NA	1
			Heart disease	0	0		0	0		0	0		NA	NA	NA
			Lung disease	0	0		0	0		0	0		NA	NA	NA
			Hypertension	0	0		0	0		0	0		NA	NA	NA
			Pelvic Floor dysfunction	0	0		0	0		0	0		NA	NA	NA
			Abdominal operation	0	0		0	0		0	0		NA	NA	NA
			Depression	0	0		0	0		0	0		NA	NA	NA
			Anxiety	0	0		0	0		0	0		NA	NA	NA
			Gastrointestinal disease	0	0		0	0		0	0		NA	NA	NA
1 Significance level for multiple comparisons was 0.05/3=0.017 with Bonferroni adjustment.
2 One person had 700 ml of alcohol per week.
3 Three people had 50, 500, and 1500 ml of alcohol per week, respectively.

## Sheet: STable4
Supplemental Table 4. Summary of overall and sex-specific body measurements at each study visit (mean ± standard deviation). 1
Sex	Outcome	Age (days)	Investigational (Group 1)	Control (Group 2)	Human Milk (Group 3)	Group Difference p-value
						1 vs. 2	1 vs. 3	2 vs. 3
Overall	Body weight (kg)	30	4.58±0.52	4.54±0.56	4.55±0.56	0.701	0.802	0.894
		60	5.61±0.57	5.58±0.57	5.58±0.59	0.77	0.889	0.665
		90	6.48±0.61	6.42±0.66	6.46±0.57	0.757	0.848	0.904
		120	7.14±0.64	7.05±0.72	7.11±0.59	0.76	0.926	0.693
		150	7.75±0.67	7.63±0.73	7.71±0.61	0.587	0.954	0.63
	Body length (cm)	30	54.41±1.94	53.96±1.69	54.07±1.78	0.18	0.316	0.735
		60	58.17±2.19	57.49±1.95	57.81±2.08	0.317	0.968	0.329
		90	61.61±2.08	60.59±1.91	61.33±2.01	0.016 2	0.981	0.013 2
		120	64.34±2.00	63.23±1.96	63.93±2.13	0.012 2	0.975	0.011 2
		150	66.76±2.17	65.39±2.07	66.37±1.92	0.008 3	0.962	0.007 3
	Body mass index (kg/m2)	30	15.43±1.27	15.55±1.41	15.53±1.37	0.631	0.697	0.927
		60	16.58±1.41	16.87±1.40	16.68±1.28	0.221	0.981	0.226
		90	17.06±1.32	17.45±1.35	17.16±1.25	0.106	0.987	0.099
		120	17.25±1.27	17.73±1.43	17.41±1.25	0.071	0.74	0.143
		150	17.38±1.24	17.85±1.44	17.50±1.21	0.087	0.841	0.134
	Head circumference (cm)	30	37.08±0.99	37.25±1.09	37.06±0.88	0.344	0.89	0.278
		60	38.92±1.17	38.73±1.00	38.87±0.99	0.011 2	0.875	0.016 2
		90	40.37±1.12	40.21±1.03	40.36±0.99	0.075	0.936	0.061
		120	41.65±1.10	41.42±1.04	41.53±0.93	0.039 2	0.613	0.123
		150	42.71±1.18	42.57±1.15	42.65±0.90	0.176	0.923	0.215
Male	Body weight (kg)	30	4.73±0.48	4.62±0.55	4.79±0.53	0.389	0.693	0.211
		60	5.79±0.55	5.73±0.57	5.85±0.54	0.651	0.929	0.717
		90	6.67±0.56	6.61±0.68	6.72±0.52	0.747	0.946	0.696
		120	7.34±0.60	7.27±0.70	7.43±0.50	0.838	0.816	0.973
		150	7.95±0.60	7.85±0.68	8.03±0.50	0.838	0.902	0.752
	Body length (cm)	30	54.90±1.96	54.17±1.44	54.70±1.80	0.109	0.658	0.243
		60	58.71±1.97	57.97±1.68	58.75±2.09	0.59	0.523	0.243
		90	62.24±1.69	61.29±1.72	62.32±1.91	0.147	0.549	0.042 2
		120	64.96±1.58	63.78±1.77	65.08±2.14	0.075	0.746	0.043 2
		150	67.53±1.76	66.18±1.81	67.46±1.78	0.021 2	0.825	0.044 2
	Body mass index (kg/m2)	30	15.68±1.13	15.70±1.45	15.97±1.35	0.957	0.391	0.422
		60	16.77±1.22	17.04±1.39	16.94±1.26	0.284	0.742	0.165
		90	17.20±1.13	17.58±1.25	17.32±1.21	0.141	0.694	0.063
		120	17.38±1.20	17.84±1.22	17.57±1.20	0.1	0.905	0.143
		150	17.44±1.15	17.91±1.29	17.65±1.08	0.11	0.762	0.215
	Head circumference (cm)	30	37.54±0.77	37.58±1.13	37.43±0.81	0.867	0.644	0.529
		60	39.33±1.01	39.10±0.96	39.22±1.02	0.086	0.878	0.118
		90	40.72±1.00	40.60±0.98	40.84±0.95	0.351	0.395	0.077
		120	41.95±1.06	41.76±0.98	41.96±0.82	0.301	0.94	0.285
		150	43.09±1.11	42.88±1.07	43.12±0.81	0.314	0.898	0.274
Female	Body weight (kg)	30	4.42±0.52	4.46±0.56	4.32±0.49	0.768	0.446	0.292
		60	5.43±0.53	5.43±0.52	5.33±0.52	0.973	0.769	0.795
		90	6.29±0.60	6.21±0.59	6.19±0.50	0.482	0.777	0.67
		120	6.93±0.63	6.81±0.67	6.83±0.52	0.523	0.966	0.544
		150	7.52±0.67	7.40±0.73	7.42±0.55	0.558	0.915	0.624
	Body length (cm)	30	53.91±1.81	53.75±1.91	53.44±1.55	0.732	0.311	0.502
		60	57.61±2.31	57.01±2.11	56.89±1.63	0.288	0.481	0.708
		90	60.99±2.26	29.87±1.86	60.34±1.60	0.022 2	0.547	0.083
		120	63.65±2.22	62.21±1.85	62.90±1.54	0.031 2	0.849	0.042 2
		150	65.90±2.30	64.53±2.02	65.41±1.50	0.058	0.772	0.025 2
	Body mass index (kg/m2)	30	15.18±1.37	15.40±1.37	15.08±1.27	0.526	0.77	0.355
		60	16.38±1.57	16.71±1.41	16.44±1.27	0.498	0.79	0.671
		90	16.91±1.48	17.33±1.46	17.01±1.29	0.382	0.791	0.534
		120	17.10±1.34	17.61±1.64	17.26±1.30	0.346	0.808	0.469
		150	17.32±1.36	17.77±1.61	17.36±1.31	0.394	0.96	0.357
	Head circumference (cm)	30	36.62±0.97	36.92±0.95	36.68±0.79	0.2	0.799	0.303
		60	38.50±1.19	38.35±0.91	38.53±0.85	0.07	0.937	0.077
		90	40.02±1.14	39.81±0.94	39.89±0.79	0.126	0.452	0.418
		120	41.32±1.08	41.06±0.98	41.15±0.86	0.069	0.476	0.246
		150	42.28±1.14	42.24±1.16	42.23±0.78	0.401	0.884	0.477
1 Group differences at baseline were evaluated using analysis of variance (ANOVA). Significance level for multiple comparisons was 0.05/3=0.017 with Bonferroni adjustment.
2 p<0.05		3 p<0.01

## Sheet: STable5
Supplemental Table 5. Summary of overall and sex-specific growth rates between visits (mean ± standard deviation). 1
Sex	Growth Rate (%)	Age Range (days)	Investigational (Group 1)	Control (Group 2)	Human Milk (Group 3)	Group Difference p-value
						1 vs. 2	1 vs. 3	2 vs. 3
Overall	Body weight	30-60	23.02±9.65	23.65±8.83	22.80±6.30	0.689	0.884	0.583
		60-90	15.83±4.75	15.18±4.54	15.56±5.09	0.472	0.761	0.672
		90-120	10.05±3.17	9.97±4.67	10.08±3.41	0.92	0.966	0.887
		120-150	8.56±3.19	8.43±3.84	8.48±3.98	0.858	0.919	0.939
	Body length	30-60	6.84±2.43	6.53±2.41	6.91±2.09	0.478	0.859	0.372
		60-90	5.99±1.97	5.53±1.58	6.10±1.95	0.19	0.745	0.1
		90-120	4.23±1.34	4.01±1.40	4.28±1.37	0.423	0.858	0.331
		120-150	3.77±1.32	3.75±1.33	3.85±1.46	0.852	0.752	0.708
	Head circumference	30-60	4.97±2.35	4.02±1.42	4.94±1.75	0.008 3	0.916	0.010 2
		60-90	3.80±2.01	3.85±1.67	3.81±1.93	0.898	0.964	0.933
		90-120	3.10±1.44	2.91±1.49	2.82±1.42	0.508	0.322	0.741
		120-150	2.64±1.33	2.78±1.42	2.70±1.19	0.347	0.529	0.76
Male	Body weight	30-60	22.20±9.61	23.81±7.87	21.76±5.20	0.438	0.829	0.323
		60-90	15.73±4.22	15.45±4.58	15.21±4.61	0.817	0.658	0.835
		90-120	10.06±2.53	9.97±4.33	9.72±3.64	0.929	0.735	0.802
		120-150	8.52±3.24	8.17±3.82	8.09±3.11	0.699	0.65	0.938
	Body length	30-60	6.91±2.38	6.86±2.66	7.37±2.15	0.937	0.475	0.431
		60-90	6.09±1.78	5.74±1.47	6.11±2.23	0.476	0.965	0.445
		90-120	4.38±1.32	4.11±1.28	4.14±1.59	0.48	0.541	0.941
		120-150	3.96±1.38	3.77±1.32	3.69±1.39	0.592	0.473	0.844
	Head circumference	30-60	4.81±2.51	3.90±1.50	4.79±1.66	0.079	0.968	0.086
		60-90	3.63±1.82	3.84±1.86	4.14±1.95	0.666	0.307	0.556
		90-120	3.02±1.42	2.96±1.68	2.46±1.62	0.885	0.204	0.261
		120-150	2.72±1.35	2.69±1.50	2.76±1.18	0.938	0.926	0.868
Female	Body weight	30-60	23.87±9.78	23.50±9.84	23.80±7.15	0.877	0.975	0.9
		60-90	15.93±5.30	14.88±4.56	15.91±5.58	0.456	0.988	0.461
		90-120	10.03±3.82	9.97±5.11	10.40±3.23	0.957	0.751	0.709
		120-150	8.59±3.20	8.71±3.91	8.83±4.65	0.918	0.829	0.912
	Body length	30-60	6.76±2.52	6.19±2.14	6.47±1.97	0.341	0.629	0.627
		60-90	5.89±2.18	5.31±1.69	6.09±1.67	0.255	0.681	0.121
		90-120	4.06±1.36	3.91±1.54	4.40±1.15	0.694	0.371	0.197
		120-150	3.55±1.25	3.73±1.37	3.99±1.53	0.635	0.249	0.501
	Head circumference	30-60	5.14±2.21	4.15±1.34	5.08±1.85	0.047 2	0.895	0.058
		60-90	3.97±2.21	3.85±1.48	3.48±1.88	0.806	0.34	0.485
		90-120	3.19±1.49	2.86±1.30	3.13±1.16	0.383	0.885	0.456
		120-150	2.33±1.32	2.87±1.36	2.65±1.22	0.143	0.377	0.537
1 Group differences were evaluated using analysis of variance (ANOVA). Significance level for multiple comparisons was 0.05/3=0.017 with Bonferroni adjustment.
2 p<0.05		3 p<0.01

## Sheet: STable6
Supplemental Table 6a. Summary of 24-hour recall of stool frequency (mean ± standard deviation). 1
Outcome	Age (days)		Investigational (Group 1)		Control (Group 2)		Human Milk (Group 3)		Group Difference p-value
									1 vs. 2	1 vs. 3	2 vs. 3
Stool frequency (bowel movements per day)	30		2.33±1.07		2.33±0.95		3.78±1.53		1	<0.0001 4	<0.0001 4
	60		2.14±0.99		1.63±0.78		2.53±1.24		0.008 3	0.044 2	<0.0001 4
	90		1.71±0.73		1.25±0.64		2.02±0.76		0.001 3	0.025 2	<0.0001 4
	120		1.51±0.70		1.15±0.64		1.76±0.86		0.015 2	0.08	<0.0001 4
	150		1.30±0.54		1.19±0.49		1.43±0.57		0.296	0.219	0.025 2
1 Group differences were evaluated using analysis of variance (ANOVA). Significance level for multiple comparisons was 0.05/3=0.017 with Bonferroni adjustment.
2 p<0.05		3 p<0.01		4 p<0.0001
Supplemental Table 6b. Summary of stool characteristics from the 24-hour period before each time point. 5 6
Outcome	Age (days)	Category	Investigational (Group 1)		Control (Group 2)		Human Milk (Group 3)		Group Difference p-value
			Count	% of group	Count	% of group	Count	% of group	1 vs. 2	1 vs. 3	2 vs. 3
Stool Consistency	30	No Bowel Movement	0	0	0	0	1	0.0166667	0.56	0.027 7	0.041 7
		Watery	0	0	0	0	6	0.1
		Soft	58	0.966667	59	0.983333	53	0.883333
		Formed	2	0.0333333	1	0.0166667	0	0
		Hard	0	0	0	0	0	0
	60	No BM	1	0.0175439	3	0.0535714	3	0.0508475	0.021 7	0.134	0.027 7
		Watery	0	0	0	0	3	0.0508475
		Soft	56	0.982456	47	0.839286	53	0.898305
		Formed	0	0	6	0.107143	0	0
		Hard	0	0	0	0	0	0
	90	No BM	0	0	5	0.0909091	0	0	0.004 8	1	0.003 8
		Watery	0	0	0	0	0	0
		Soft	56	1	45	0.818182	58	1
		Formed	0	0	5	0.0909091	0	0
		Hard	0	0	0	0	0	0
	120	No BM	1	0.0188679	7	0.134615	3	0.0588235	0.026 7	0.362	0.048 7
		Watery	0	0	0	0	0	0
		Soft	51	0.962264	41	0.788462	48	0.941176
		Formed	1	0.0188679	4	0.0769231	0	0
		Hard	0	0	0	0	0	0
	150	No BM	1	0.0188679	2	0.0384615	1	0.0196078	0.497	0.978	0.517
		Watery	0	0	0	0	0	0
		Soft	52	0.981132	49	0.942308	50	0.980392
		Formed	0	0	1	0.0192308	0	0
		Hard	0	0	0	0	0	0
Stool Quantity (% of reference area)	30	No Bowel Movement	0	0	0	0	1	0.0166667	0.739	0.094	0.172
		Smear	8	0.133333	5	0.0833333	9	0.15
		Up to 25%	28	0.466667	33	0.55	39	0.65
		25-50%	20	0.333333	19	0.316667	10	0.166667
		>50%	4	0.0666667	3	0.05	1	0.0166667
	60	No BM	1	0.0175439	3	0.0535714	3	0.0508475	0.656	0.179	0.372
		Smear	5	0.0877193	2	0.0357143	3	0.0508475
		Up to 25%	17	0.298246	18	0.321429	29	0.491525
		25-50%	28	0.491228	26	0.464286	20	0.338983
		>50%	6	0.105263	7	0.125	4	0.0677966
	90	No BM	0	0	5	0.0909091	0	0	0.124	0.309	0.031 7
		Smear	1	0.0178571	1	0.0181818	2	0.0344828
		Up to 25%	11	0.196429	13	0.236364	18	0.310345
		25-50%	30	0.535714	20	0.363636	30	0.517241
		>50%	14	0.25	16	0.290909	8	0.137931
	120	No BM	1	0.0188679	7	0.134615	3	0.0588235	0.107	0.341	0.028 7
		Smear	2	0.0377358	0	0	2	0.0392157
		Up to 25%	5	0.0943396	3	0.0576923	7	0.137255
		25-50%	23	0.433962	18	0.346154	27	0.529412
		>50%	22	0.415094	24	0.461538	12	0.235294
	150	No BM	1	0.0188679	2	0.0384615	1	0.0196078	0.258	0.984	0.154
		Smear	0	0	1	0.0192308	0	0
		Up to 25%	5	0.0943396	6	0.115385	5	0.0980392
		25-50%	20	0.377358	10	0.192308	21	0.411765
		>50%	27	0.509434	33	0.634615	24	0.470588
Stool Color I=yellow II=orange III=green IV=brown V=meconium VI=clay-colored	30	No Bowel Movement	0	0	0	0	1	0.0166667	0.649	0.071	0.047 7
		I	0	0	0	0	4	0.0666667
		II	58	0.966667	57	0.95	55	0.916667
		III	2	0.0333333	3	0.05	0	0
		IV	0	0	0	0	0	0
		V	0	0	0	0	0	0
		VI	0	0	0	0	0	0
	60	No BM	1	0.0175439	3	0.0535714	3	0.0508475	0.202	0.376	0.818
		I	0	0	0	0	0	0
		II	56	0.982456	51	0.910714	55	0.932203
		III	0	0	2	0.0357143	1	0.0169492
		IV	0	0	0	0	0	0
		V	0	0	0	0	0	0
		VI	0	0	0	0	0	0
	90	No BM	0	0	5	0.0909091	0	0	0.063	0.148	0.037 7
		I	0	0	0	0	0	0
		II	54	0.964286	49	0.890909	58	1
		III	2	0.0357143	1	0.0181818	0	0
		IV	0	0	0	0	0	0
		V	0	0	0	0	0	0
		VI	0	0	0	0	0	0
	120	No BM	1	0.0188679	7	0.134615	3	0.0588235	0.026 7	0.292	0.196
		I	0	0	0	0	0	0
		II	52	0.981132	45	0.865385	48	0.941176
		III	0	0	0	0	0	0
		IV	0	0	0	0	0	0
		V	0	0	0	0	0	0
		VI	0	0	0	0	0	0
	150	No BM	1	0.0188679	2	0.0384615	1	0.0196078	0.517	0.999	0.517
		I	0	0	0	0	0	0
		II	51	0.962264	50	0.961538	49	0.960784
		III	1	0.0188679	0	0	1	0.0196078
		IV	0	0	0	0	0	0
		V	0	0	0	0	0	0
		VI	0	0	0	0	0	0
5 Group differences were evaluated using Cochran-Mantel-Haenszel row-mean score test. Significance level for multiple comparisons was 0.05/3=0.017 with Bonferroni adjustment.
6 Stool characteristics evaluated by investigators based on photographs provided by parents from the previous 24 hours before each time point.
7 p<0.05		8 p<0.01

## Sheet: STable7
Supplemental Table 7a. Summary of 24-hour recall of severity of gastrointestinal symptoms. 1
Outcome	Age (days)	Degree 4 5	Investigational (Group 1)		Control (Group 2)		Human Milk (Group 3)		Group Difference p-value
			Count	% of group	Count	% of group	Count	% of group	1 vs. 2	1 vs. 3	2 vs. 3
Abdominal distention	30	0	59	0.9833	58	0.9667	59	0.9833	0.56	1	0.56
		1	1	0.0167	2	0.0333	1	0.0167
		2	0	0	0	0	0	0
	60	0	53	0.9298	42	0.75	56	0.9492	0.014 2	0.743	0.006 3
		1	3	0.0526	10	0.1786	2	0.0339
		2	1	0.0175	4	0.0714	1	0.0169
	90	0	55	0.9821	44	0.8	57	0.9828	0.003 3	0.98	0.002 3
		1	1	0.0179	7	0.1273	1	0.0172
		2	0	0	4	0.0727	0	0
	120	0	52	0.9811	44	0.8462	51	1	0.015 2	0.327	0.006 3
		1	1	0.0189	7	0.1346	0	0
		2	0	0	1	0.0192	0	0
	150	0	52	0.9811	50	0.9615	51	1	0.549	0.327	0.159
		1	1	0.0189	2	0.0385	0	0
		2	0	0	0	0	0	0
Burp	30	0	56	0.9333	56	0.9333	54	0.9	1	0.511	0.511
		1	4	0.0667	4	0.0667	6	0.1
		2	0	0	0	0	0	0
	60	0	52	0.9123	42	0.75	57	0.9661	0.010 2	0.226	0.001 3
		1	5	0.0877	10	0.1786	2	0.0339
		2	0	0	4	0.0714	0	0
	90	0	53	0.9464	43	0.7818	57	0.9828	0.008 3	0.294	0.001 3
		1	3	0.0536	9	0.1636	1	0.0172
		2	0	0	3	0.0545	0	0
	120	0	50	0.9434	40	0.7692	48	0.9412	0.009 3	0.962	0.012 2
		1	3	0.0566	10	0.1923	3	0.0588
		2	0	0	2	0.0385	0	0
	150	0	51	0.9811	46	0.8846	49	0.9608	0.136	0.969	0.151
		1	2	0.0189	6	0.1154	2	0.0392
		2	0	0	0	0	0	0
Flatus	30	0	57	0.95	57	0.95	56	0.9333	1	0.517	0.517
		1	3	0.05	3	0.05	3	0.05
		2	0	0	0	0	1	0.0167
	60	0	54	0.9474	41	0.7321	55	0.9322	0.006 3	0.81	0.010 2
		1	2	0.0351	13	0.2321	3	0.0508
		2	1	0.0175	2	0.0357	1	0.0169
	90	0	53	0.9464	43	0.7818	57	0.9828	0.008 3	0.294	0.001 3
		1	3	0.0536	9	0.1636	1	0.0172
		2	0	0	3	0.0545	0	0
	120	0	52	0.9811	44	0.8462	50	0.9804	0.014 2	0.978	0.016 2
		1	1	0.0189	5	0.0962	1	0.0196
		2	0	0	3	0.0577	0	0
	150	0	52	0.9811	47	0.9038	51	1	0.09	0.327	0.024 2
		1	1	0.0189	5	0.0962	0	0
		2	0	0	0	0	0	0
Diarrhea	30	0	60	1	60	1	60	1	NA	NA	NA
		1	0	0	0	0	0	0
		2	0	0	0	0	0	0
	60	0	56	0.9825	56	1	59	1	0.322	0.309	NA
		1	1	0.0175	0	0	0	0
		2	0	0	0	0	0	0
	90	0	56	1	55	1	58	1	NA	NA	NA
		1	0	0	0	0	0	0
		2	0	0	0	0	0	0
	120	0	53	1	52	1	51	1	NA	NA	NA
		1	0	0	0	0	0	0
		2	0	0	0	0	0	0
	150	0	52	0.9811	51	0.9808	51	1	0.989	0.327	0.322
		1	1	0.0189	1	0.0192	0	0
		2	0	0	0	0	0	0
Constipation	30	0	59	0.9833	60	1	60	1	0.317	0.317	NA
		1	1	0.0167	0	0	0	0
		2	0	0	0	0	0	0
	60	0	56	0.9825	53	0.9464	55	0.9322	0.302	0.185	0.751
		1	1	0.0175	3	0.0536	4	0.0678
		2	0	0	0	0	0	0
	90	0	56	1	50	0.9091	58	1	0.022 2	NA	0.019 2
		1	0	0	5	0.0909	0	0
		2	0	0	0	0	0	0
	120	0	52	0.9811	45	0.8654	48	0.9412	0.026 2	0.292	0.196
		1	1	0.0189	7	0.1346	3	0.0588
		2	0	0	0	0	0	0
	150	0	52	0.9811	50	0.9615	50	0.9804	0.549	0.978	0.571
		1	1	0.0189	2	0.0385	1	0.0196
		2	0	0	0	0	0	0
Colic	30	0	60	1	60	1	60	1	NA	NA	NA
		1	0	0	0	0	0	0
		2	0	0	0	0	0	0
	60	0	57	1	56	1	59	1	NA	NA	NA
		1	0	0	0	0	0	0
		2	0	0	0	0	0	0
	90	0	56	1	55	1	58	1	NA	NA	NA
		1	0	0	0	0	0	0
		2	0	0	0	0	0	0
	120	0	53	1	52	1	51	1	NA	NA	NA
		1	0	0	0	0	0	0
		2	0	0	0	0	0	0
	150	0	53	1	52	1	51	1	NA	NA	NA
		1	0	0	0	0	0	0
		2	0	0	0	0	0	0
Diaper dermatitis	30	0	56	0.9333	58	0.9667	56	0.9333	0.556	0.757	0.734
		1	3	0.05	1	0.0167	4	0.0667
		2	1	0.0167	1	0.0167	0	0
	60	0	57	1	52	0.9286	57	0.9661	0.054	0.163	0.279
		1	0	0	3	0.0536	2	0.0339
		2	0	0	1	0.0179	0	0
	90	0	54	0.9643	52	0.9455	57	0.9828	0.634	0.54	0.286
		1	2	0.0357	3	0.0545	1	0.0172
		2	0	0	0	0	0	0
	120	0	50	0.9434	51	0.9808	50	0.9804	0.32	0.329	0.989
		1	3	0.0566	1	0.0192	1	0.0196
		2	0	0	0	0	0	0
	150	0	51	0.9623	50	0.9615	51	1	0.985	0.163	0.159
		1	2	0.0377	2	0.0385	0	0
		2	0	0	0	0	0	0
Hogback	30	0	60	1	60	1	60	1	NA	NA	NA
		1	0	0	0	0	0	0
		2	0	0	0	0	0	0
	60	0	57	1	56	1	59	1	NA	NA	NA
		1	0	0	0	0	0	0
		2	0	0	0	0	0	0
	90	0	56	1	55	1	58	1	NA	NA	NA
		1	0	0	0	0	0	0
		2	0	0	0	0	0	0
	120	0	53	1	52	1	51	1	NA	NA	NA
		1	0	0	0	0	0	0
		2	0	0	0	0	0	0
	150	0	53	1	52	1	50	0.9804	NA	0.308	0.313
		1	0	0	0	0	1	0.0196
		2	0	0	0	0	0	0
1 Group differences were evaluated using Cochran-Mantel-Haenszel row-mean score test. Significance level for multiple comparisons was 0.05/3=0.017 with Bonferroni adjustment.
2 p<0.05		3 p<0.01
4 Degree of symptoms ranked as follows: 0=none; 1=very light; 2=light; 3=mild; 4=moderate; 5=severe.
5 No symptoms ranked >2 were reported at any point throughout the study, so only data for levels 0-2 are presented here.
Supplemental Table 7b. Summary of 24-hour recall of occurrences of nausea and vomiting.
Outcome	Age (days)	Occurrences 6 7	Investigational (Group 1)		Control (Group 2)		Human Milk (Group 3)		Group Difference p-value
			Count	% of group	Count	% of group	Count	% of group	1 vs. 2	1 vs. 3	2 vs. 3
Vomit	30	0	59	0.9833	59	0.9833	59	0.9833	0.654	0.654	1
		1	0	0	1	0.0167	1	0.0167
		2	1	0.0167	0	0	0	0
	60	0	56	0.9825	55	0.9821	58	0.9831	0.662	0.981	0.679
		1	0	0	1	0.0179	0	0
		2	1	0.0175	0	0	1	0.0169
	90	0	56	1	55	1	58	1	NA	NA	NA
		1	0	0	0	0	0	0
		2	0	0	0	0	0	0
	120	0	53	1	52	1	51	1	NA	NA	NA
		1	0	0	0	0	0	0
		2	0	0	0	0	0	0
	150	0	53	1	52	1	51	1	NA	NA	NA
		1	0	0	0	0	0	0
		2	0	0	0	0	0	0
Nausea	30	0	59	0.9833	60	1	60	1	0.317	0.317	NA
		1	1	0.0167	0	0	0	0
		2	0	0	0	0	0	0
	60	0	57	1	56	1	59	1	NA	NA	NA
		1	0	0	0	0	0	0
		2	0	0	0	0	0	0
	90	0	56	1	55	1	58	1	NA	NA	NA
		1	0	0	0	0	0	0
		2	0	0	0	0	0	0
	120	0	53	1	52	1	51	1	NA	NA	NA
		1	0	0	0	0	0	0
		2	0	0	0	0	0	0
	150	0	53	1	52	1	51	1	NA	NA	NA
		1	0	0	0	0	0	0
		2	0	0	0	0	0	0
6 Number of times each symptom occurred as reported by parents during the previous 24-hours (ranked from 0 to >5 times).
7 None of the infants experienced more than 2 occurrences of nausea or vomiting in the 24-hour period leading up to any time point throughout the study, so only data for 0-2 occurrences are presented here.

## Sheet: STable8
Supplemental Table 8a. Summary of 24-hour recall of crying duration (as selected from estimated brackets). 1
Outcome	Age (days)	Duration Bracket (hours)	Investigational (Group 1)		Control (Group 2)		Human Milk (Group 3)		Group Difference p-value
			Count	% of group	Count	% of group	Count	% of group	1 vs. 2	1 vs. 3	2 vs. 3
Individual crying duration 4	30	<1	1	0.0167	1	0.0167	2	0.0333	0.47	0.536	0.195
		1	49	0.8167	52	0.8667	44	0.7333
		2	10	0.1667	7	0.1167	14	0.2333
		3	0	0	0	0	0	0
	60	<1	1	0.0175	1	0.0179	1	0.0169	0.015 2	0.732	0.007 3
		1	51	0.8947	41	0.7321	54	0.9153
		2	5	0.0877	10	0.1786	4	0.0678
		3	0	0	4	0.0714	0	0
	90	<1	2	0.0357	2	0.0364	3	0.0517	0.009 3	0.99	0.011 2
		1	53	0.9464	42	0.7636	53	0.9138
		2	1	0.0179	9	0.1636	2	0.0345
		3	0	0	2	0.0364	0	0
	120	<1	2	0.0377	1	0.0192	1	0.0196	0.154	0.724	0.247
		1	48	0.9057	44	0.8462	47	0.9216
		2	3	0.0566	7	0.1346	3	0.0588
		3	0	0	0	0	0	0
	150	<1	1	0.0189	0	0	1	0.0196	0.313	0.557	0.085
		1	51	0.9623	50	0.9615	50	0.9804
		2	1	0.0189	2	0.0385	0	0
		3	0	0	0	0	0	0
1 Group differences were evaluated using Cochran-Mantel-Haenszel row-mean score test. Significance level for multiple comparisons was 0.05/3=0.017 with Bonferroni adjustment.
2 p<0.05		3 p<0.01
4 Crying duration was reported on 24-hour recall questionnaires as a selection from a list of estimated duration brackets: <1, 1, 2, or 3 hours. Counts are the number of individuals in each group that fell into each bracket.
Supplemental Table 8b. Summary of collective total crying duration (based on 24-hour recall).
Outcome	Age (days)		Investigational (Group 1)		Control (Group 2)		Human Milk (Group 3)
			Group Total (hours)		Group Total (hours)		Group Total (hours)
Total collective crying duration 5	30		69		66		72
	60		61		73		62
	90		55		66		57
	120		54		58		53
	150		53		54		50
5 Group totals are the collective total hours each group spent crying, calculated as: Group Total (hours) = [0*(Count for "<1 Hour" Bracket)]+[1*(Count for "1 Hour" Bracket)]+[2*(Count for "2 Hours" Bracket)]+[3*(Count for "3 Hours" Bracket)]

## Sheet: STable9
Supplemental Table 9. Summary of bone density data (mean ± standard deviation). 1
Outcome	Age (days)	Investigational (Group 1)	Control (Group 2)	Human Milk (Group 3)	Group Difference p-value
					1 vs. 2	1 vs. 3	2 vs. 3
Bone Quality Index	30 (baseline)	0.69±0.04	0.69±0.04	0.70±0.03	0.979	0.526	0.509
	150	0.72±0.03	0.70±0.03	0.72±0.04	0.011 2	0.948	0.010 2
Speed of Sound (m/s)	30 (baseline)	2850.18±155.28	2847.28±149.51	2864.02±121.78	0.912	0.597	0.522
	150	2964.55±132.10	2896.33±126.75	2971.84±157.57	0.013 2	0.79	0.007 3
1 Group differences were evaluated using analysis of variance (ANOVA). Significance level for multiple comparisons was 0.05/3=0.017 with Bonferroni adjustment.
2 p<0.05		3 p<0.01

## Sheet: STable10
Supplemental Table 10a. Summary of adverse events.
Adverse Event		Investigational (Group 1)		Control (Group 2)		Human Milk (Group 3)		Total
		Count	% of AEs	Count	% of AEs	Count	% of AEs	Count	% of AEs
Ear Eyes Nose Throat total		2	0.0101	5	0.0253	4	0.0202	11	0.0556
	EENT 001 Otitis media	2	0.0101	5	0.0253	4	0.0202	11	0.0556
Gastrointestinal total		3	0.0152	17	0.0859	4	0.0203	24	0.1212
	GI 001 Vomiting	2	0.0101	8	0.0404	0	0	10	0.0505
	GI 004 Gas	0	0	7	0.0354	1	0.0051	8	0.0404
	GI 005 Diarrhea	1	0.0051	2	0.0101	3	0.0152	6	0.0303
Respiratory total		13	0.0658	19	0.096	5	0.0253	37	0.187
	RESP 001 URI	11	0.0556	14	0.0707	4	0.0202	29	0.1465
	RESP 002 Cough 1	1	0.0051	3	0.0152	1	0.0051	5	0.0253
	RESP 007 Pneumonia	1	0.0051	2	0.0101	0	0	3	0.0152
Skin total		35	0.1769	52	0.2628	39	0.197	126	0.6364
	SK 001 Diaper Rash	7	0.0354	7	0.0354	10	0.0505	24	0.1212
	SK 003 Dry skin	7	0.0354	15	0.0758	8	0.0404	30	0.1515
	SK 004 Eczema	8	0.0404	19	0.096	7	0.0354	34	0.1717
	SK 005 Cradle Cap	8	0.0404	5	0.0253	10	0.0505	23	0.1162
	SK 010 Other Rash	5	0.0253	6	0.0303	4	0.0202	15	0.0758
Total number of AEs		53	0.2677	93	0.4697	52	0.2626	198	1
1 With no other related symptoms
Supplemental Table 10b. Comparison of the rate of adverse events. 2
Outcome		Investigational (Group 1)		Control (Group 2)		Human Milk (Group 3)		Group Difference p-value
		Count	% of group	Count	% of group	Count	% of group	1 vs. 2	1 vs. 3	2 vs. 3
Infants who had at least one AE		41	0.6833	52	0.8667	42	0.7	0.028 3	1	0.045 3
2 Group differences were evaluated using Fisher’s Exact test.
3 p<0.05
